# Supplementary material for: Gas Sorption Measurements in MOFsA Tutorial for Beginners
Source: ACS Mater Au. 2026 May 16;6(4):657–70. doi: 10.1021/acsmaterialsau.6c00063 (PMC13352271; doi:10.1021/acsmaterialsau.6c00063)
Supplement: Supplementary file 1 [file mg6c00063_si_001.zip]

Archive with 2 entries (2 files):
- ESI_AIF-sorption-data/MOF-808-PMMA_CO2_195K_Figure4.aif
- ESI_AIF-sorption-data/NU-1000_N2_77K_Figure5.aif
